# Supplementary material for: Dehydroisohispanolone as a Promising NLRP3 Inhibitor Agent: Bioevaluation and Molecular Docking
Source: Pharmaceuticals (Basel). 2022 Jul 2;15(7):825. doi: 10.3390/ph15070825 (PMC9316970; doi:10.3390/ph15070825)
Supplement: Supplementary file 1 [file pharmaceuticals-15-00825-s001.zip]

Archive with 1 entries (1 files):
- pharmaceuticals-1767852-supplementary.pdf
